# Supplementary material for: Activation of class 1 integron integrase is promoted in the intestinal environment
Source: PLoS Genet. 2022 Apr 28;18(4):e1010177. doi: 10.1371/journal.pgen.1010177 (PMC9090394; doi:10.1371/journal.pgen.1010177)
Supplement: S1 Data — (XLSX) [file pgen.1010177.s008.xlsx]

## Sheet: sheet data A
FIGURE 1. Bacterial colonization and plasmid stability in the mouse gut
	MG/control strain (CFU/g of feces)																																															MG/intI1*
	E.coli MG1656						pZE1						p6851																																			MEAN (CFU/g of feces)
	LB						LB+AMP						LB + KM																																			E.coli MG1656	pZE1-intI1*
Days post inoculation	Mouse 1	Mouse 2	Mouse 3	Mouse 4	MEAN	SD	Mouse 1	Mouse 2	Mouse 3	Mouse 4	MEAN	SD	Mouse 1	Mouse 2	Mouse 3	Mouse 4	MEAN	SD																													Days post inoculation	LB	LB+AMP
1	342000000	310000000	120000000	133000000	226250000	1.16041e+08	192000000	258000000	120000000	158000000	182000000	5.85833e+07	135000000	304000000	81900000	118000000	159725000	9.86987e+07																													2	5.48667e+08	6.73733e+08
2	344000000	294000000	160000000	136000000	233500000	1.0129e+08	362000000	258000000	120000000	158000000	224500000	1.08583e+08	312000000	288000000	126000000	136000000	215500000	9.81478e+07																													3	6.73333e+08	4.53333e+08
7	485000000	630500000	480000000	660000000	563875000	9.47544e+07	406500000	577000000	377000000	550000000	477625000	1.00495e+08	305000000	402000000	311000000	461500000	369875000	7.55032e+07																													7	490800000	104000000
9	396000000	480000000	454000000	584000000	478500000	7.86109e+07	316000000	344000000	316000000	380000000	339000000	3.03535e+07	140000000	194000000	196000000	158000000	172000000	2.75681e+07																													9	1111000000	4.94667e+08
13	488000000	174000000	302000000	234000000	299500000	1.36111e+08	422000000	162000000	330000000	276000000	297500000	1.08596e+08	60000000	52000000	56000000	36000000	51000000	1.05198e+07																													10	6.57333e+08	338000000
14	203000000		156000000	149000000	1.69333e+08	2.93655e+07	169000000		159000000	149000000	159000000	10000000	19800000		13400000	14000000	1.57333e+07	3.53459e+06																													14	1.70667e+09	1900000000
16	139000000	115000000	157000000	421000000	208000000	1.43038e+08	118000000	115000000	133000000	421000000	196750000	1.49707e+08	1590000	1360000	1220000	8200000	3092500	3.40841e+06																													15	1860000000	9.53333e+07
20	99000000	181000000	195000000	243000000	179500000	5.98749e+07	99000000	131000000	232000000	257000000	179750000	7.65827e+07	700000	1040000	1400000	3800000	1735000	1.40602e+06																													17	1890000000	3.66667e+07
21	320000000	112000000	284000000	241000000	239250000	9.07722e+07	265000000	86700000	219000000	243000000	203425000	8.0052e+07	443000	545000	154000	368000	377500	165720																													21	2.47333e+09	30000000
	MG/intI1 strain (CFU/g of feces)
	E.coli MG1656						pZE1-intI1						p6851
	LB						LB + AMP						LB + KM
Days post inoculation	Mouse 1	Mouse 2	Mouse 3	Mouse 4	MEAN	SD	Mouse 1	Mouse 2	Mouse 3	Mouse 4	MEAN	SD	Mouse 1	Mouse 2	Mouse 3	Mouse 4	MEAN	SD
2	40000000	2760000000	1497000000	8000000	1076250000	1.31998e+09	2000000	2362500000	2130000000	26000000	1130125000	1.29232e+09	12000000	2120000000	394000000	26000000	638000000	1.00371e+09
3	800000000	480000000	2100000000	920000000	1075000000	7.0812e+08	700000000	440000000	1520000000	1020000000	920000000	4.65045e+08	600000000	180000000	1620000000	1080000000	870000000	6.20645e+08
7	466000000	466000000	8200000	380000000	4.37333e+08	4.96521e+07	536000000	594000000	10800000	406000000	386700000	2.62639e+08	266000000	410000000	152000	174000000	2.83333e+08	1.18951e+08
9	1780000000	720000000	880000000	2200000000	1395000000	7.11126e+08	2000000000	843000000	886000000	3090000000	1704750000	1.06756e+09	322000000	346000000	276000000	892000000	459000000	2.90124e+08
10	980000000	857000000	1590000000	1330000000	1189250000	3.33959e+08	733000000	1460000000	1620000000	1330000000	1285750000	3.87116e+08	264000000	212000000	506000000	512000000	373500000	1.57915e+08
14	2650000000	1360000000	656000000	15600000	1.55533e+09	1.01125e+09	2730000000	876000000	876000000	1620000000	1525500000	8.76252e+08	1020000000	356000000	178000000	458000000	503000000	3.63569e+08
15	1230000000	2190000000	1700000000	1300000000	1605000000	4.4155e+08	1520000000	2320000000	1860000000	1860000000	1890000000	3.28431e+08	274000000	504000000	404000000	282000000	366000000	1.09557e+08
17	2110000000	1610000000	1690000000	1680000000	1772500000	2.27797e+08	1890000000	1570000000	2000000000	1440000000	1725000000	2.63376e+08	378000000	338000000	298000000	302000000	329000000	3.72916e+07
21	2590000000	1860000000	1380000000	1570000000	1850000000	5.3135e+08	164000000	148000000	120000000	100000000	133000000	2.85424e+07	206000000	188000000	126000000	114000000	158500000	4.53248e+07
	MG/intI1* strain (CFU/g of feces)
	E.coli MG1656						pZE1-intI1						p6851
	LB						LB + AMP						LB + KM
Days post inoculation	Mouse 1	Mouse 2	Mouse 3	MEAN	SD		Mouse 1	Mouse 2	Mouse 3	MEAN	SD		Mouse 1	Mouse 2	Mouse 3	MEAN	SD
2	743000000	236000000	667000000	5.48667e+08	2.73431e+08		995200000	400000000	626000000	6.73733e+08	3.00457e+08		695000000	480000000	662000000	6.12333e+08	1.15786e+08
3	620000000	1300000000	100000000	6.73333e+08	6.01775e+08		400000000	920000000	40000000	4.53333e+08	4.42418e+08		440000000	1040000000	60000000	5.13333e+08	4.94099e+08
7	12400000	160000000	1300000000	490800000	7.04663e+08		84000000	68000000	160000000	104000000	4.91528e+07		56000000	41000000	30200000	42400000	1.29569e+07
9	2000000000	733000000	600000000	1111000000	7.72763e+08		508000000	578000000	398000000	4.94667e+08	9.07377e+07		1570000000	1620000000	464000000	1218000000	6.53462e+08
10	564000000	848000000	560000000	6.57333e+08	1.65134e+08		456000000	138000000	420000000	338000000	1.74138e+08		590000000	771000000	540000000	6.33667e+08	1.21533e+08
14	1230000000	2190000000	1700000000	1.70667e+09	4.80035e+08		1520000000	2320000000	1860000000	1900000000	4.01497e+08		274000000	504000000	404000000	394000000	1.15326e+08
15	1700000000	1990000000	1890000000	1860000000	1.47309e+08		70000000	58000000	158000000	9.53333e+07	5.46016e+07		264000000	600000000	122000000	3.28667e+08	2.45474e+08
17	2050000000	2140000000	1480000000	1890000000	3.57911e+08		36000000	38000000	36000000	3.66667e+07	1.1547e+06		264000000	412000000	266000000	314000000	8.48764e+07
21	1300000000	2300000000	3820000000	2.47333e+09	1.26891e+09		36000000	20000000	34000000	30000000	8.7178e+06		56000000	98000000	56000000	70000000	2.42487e+07
[truncated: 4 more columns]

## Sheet: sheet data B
Fig 2. Recombination activity of IntI1 integrase in the mouse gut
S2 Fig: Emergence of tobramycin-resistant recombinants in the mouse gut
	MG/intI1 strain
	Total bacterial population (CFU/g of feces)						Tobramycin-resistant recombinants (CFU/g of feces)						Frequency of recombinants
	LB + AMP + KM						LB + TOBRA
Days post inoculation	Mouse 1	Mouse 2	Mouse 3	Mouse 4	MEAN	SD	Mouse 1	Mouse 2	Mouse 3	Mouse 4	MEAN	SD	Mouse 1	Mouse 2	Mouse 3	Mouse 4	MEAN	SD
2	20000000	2485000000	2780000000	20000000	1326250000	1.51313e+09		4000	2000		3000	1414.21		1.60966e-06	7.19424e-07		1.16454e-06	6.2949e-07
3	520000000	560000000	1380000000	1000000000	865000000	4.06407e+08	2000				2000	#DIV/0!	3.84615e-06				3.84615e-06	#DIV/0!
7	248000000	270000000	138000	338000000	214034500	1.47654e+08	4000	1000		1000	2000	1732.05	1.6129e-05	3.7037e-06		2.95858e-06	7.59711e-06	7.39825e-06
9	246000000	320000000	554000000	957000000	519250000	3.19999e+08	14000		8000		11000	4242.64	5.69106e-05		1.44404e-05		3.56755e-05	3.00309e-05
10	274000000	200000000	206000000	472000000	288000000	1.27174e+08	12000		12000		12000	0	4.37956e-05		5.82524e-05		5.1024e-05	1.02225e-05
14	957000000	332000000	168000000	496000000	488250000	3.39981e+08	34000		8000	25000	22333.3	13203.5	3.55277e-05		4.7619e-05	5.04032e-05	4.45167e-05	7.90816e-06
15	242000000	600000000	464000000	296000000	400500000	1.63172e+08	36000	18000	2000	5000	15250	15478.5	0.00014876	3e-05	4.31034e-06	1.68919e-05	4.99906e-05	6.66766e-05
17	354000000	598000000	292000000	286000000	382500000	1.46918e+08	3100	190000	23700		72266.7	102479	8.75706e-06	0.000317726	8.11644e-05		0.000135882	0.000161589
21	164000000	148000000	120000000	100000000	133000000	2.85424e+07	1000	1900	1900		1600	519.615	6.09756e-06	1.28378e-05	1.58333e-05		1.15896e-05	4.98647e-06
	MG/intI1* strain
	Total bacterial population (CFU/g of feces)					Tobramycin-resistant recombinants (CFU/g of feces)					Frequency of recombinants
	LB + AMP + KM					LB + TOBRA
Days post inoculation	Mouse 1	Mouse 2	Mouse 3	MEAN	SD	Mouse 1	Mouse 2	Mouse 3	MEAN	SD	Mouse 1	Mouse 2	Mouse 3	MEAN	SD
2	1120000000	336000000	638000000	698000000	3.95429e+08	224000	49000	4000	92333.3	116225	0.0002	0.000145833	6.26959e-06	0.000117368	9.99529e-05
3	400000000	740000000	60000000	400000000	340000000		64000		64000	#DIV/0!		8.64865e-05		8.64865e-05	#DIV/0!
7	184000000	144000000	1020000000	4.49333e+08	4.94616e+08	39200	13500	12000	21566.7	15289.3	0.000213043	9.375e-05	1.17647e-05	0.000106186	0.000101214
9	524000000	394000000	224000000	3.80667e+08	1.50444e+08	21500	24800	21400	22566.7	1934.77	4.10305e-05	6.29442e-05	9.55357e-05	6.65035e-05	2.74264e-05
10	422000000	114000000	274000000	270000000	1.54039e+08	106000	100000	244000	150000	81461.6	0.000251185	0.000877193	0.000890511	0.000672963	0.000365331
14	242000000	600000000	464000000	4.35333e+08	1.80713e+08	5440000	1300000	2320000	3020000	2.15694e+06	0.0224793	0.00216667	0.005	0.009882	0.0110012

## Sheet: sheet data C
Fig 3A. Comparisons of recombination activity of IntI1 in vivo versus in vitro
						Mouse gut
	MG/intI1 strain		MG/intI1* strain			MG/intI1 strain		MG/intI1* strain
	Mouse gut (day 2 + day 3)	24-h-old-planktonic cultures	Mouse gut (day 2 + day 3)	24-h-old-planktonic cultures		Mouse 2 at day 1		Mouse 1 at day 1
	1.60966e-06	1.20275e-07	0.0002	2.92994e-05		Mouse 3 at day 1		Mouse 2 at day 1
	7.19424e-07	4.5045e-08	0.000145833	7.26531e-05		Mouse 1 at day 2		Mouse 3 at day 1
	3.84615e-06	1.02094e-07	6.26959e-06	4.04255e-05				Mouse 2 at day 2
		8.02998e-07	8.64865e-05	0.000256849
		2.45211e-07		0.00010389
		2.17391e-09		3.77143e-05
		3.38983e-09		9.31868e-05
		3.125e-07		8.17764e-05
		2e-08		2.95014e-05
		1.21777e-07		5.4267e-05
		1.52057e-08		0.000319176
		1.82927e-08		0.000230364
		1.18343e-08		6.121e-05
		1.15385e-07		0.000246538
		9.32401e-06		0.000361972
		1.38313e-09
		8.21924e-06
		2.84153e-08
		6.91304e-07
		9.45626e-08
		1.983e-08
		8.69565e-08
		1.38767e-07
		1.16431e-06
		1.58479e-08
		1.35659e-08
		2.34834e-08
		4.95652e-07
MEAN	2.05841e-06	7.94768e-07	0.000117368	0.000134588
SD	1.61095e-06	2.27533e-06	9.99529e-05	0.00011462

## Sheet: sheet data D
Fig 3B . Comparisons of intI1 expression level in vivo versus in vitro
transcript number
			moy triplicat		SD			S1B/J2	mouse 2 intI1/day2 post-inoculation
			dxs	intI1	dxs	intI1		S1C/J2	mouse 3 intI1/day2 post-inoculation
planktonic MG/intI1		i1	77450	839800	17760	179300		S1A/J3	mouse 1 intI1/day3 post-inoculation
		i2	51790	735300	32000	31370		S1B/J3	mouse 2 intI1/day3 post-inoculation
		13	43880	531300	13310	55790		S1C/J3	mouse 3 intI1/day3 post-inoculation
planktonic MG/intI1*		L1	67730	5317000	22490	310400		S2A/J2	mouse 1 intI1*/day2 post-inoculation
		L2	49830	4425000	24250	0		S2B/J2	mouse 2 intI1*/day2 post-inoculation
		L3	70680	4038000	25360	1478000		S2C/J2	mouse 3 intI1*/day2 post-inoculation
Mouse MG/intI1	cDNA 14	S1B/J2	2821	62880	512.4	3697		S2A/J3	mouse 1 intI1*/day3 post-inoculation
	cDNA 15	S1C/J2	1308	18590	252.8	2577		S2B/J3	mouse 2 intI1*/day3 post-inoculation
	cDNA 16	S1A/J3	6129	75300	1017	13700		S2C/J3	mouse 3 intI1*/day3 post-inoculation
	cDNA 17	S1B/J3	4123	154300	1015	29920
	cDNA 18	S1C/J3	6422	114100	877.6	33920
Mouse MG/intI1*	cDNA 19	S2A/J2	3964	290600	908	73120
	cDNA 20	S2B/J2	4854	464700	965.6	49390
	cDNA 21	S2C/J2	2957	80980	1295	20090
	cDNA 22	S2A/J3	2122	114400	641.4	11080
	cDNA 23	S2B/J3	6090	374600	1704.83	45870
	cDNA 24	S2C/J3	6274	304600	1045.1	46380
								data fig 3B
										Planktonic culture	Mouse gut	p value Mann-whitney M/P
Normalization								moy	MG/intI1	12.383	20.7959	0.07
			intI/dxs						MG/intI1*	74.8118	60.0671	0.71
planktonic MG/intI1		i1	10.8431					SD	intI		10.0457
		i2	14.1977						intI*	16.155	23.1875
		13	12.108
planktonic MG/intI1*		L1	78.5029					ratio intI*/intI	plank	6.04152
		L2	88.8019						mouse	2.88841
		L3	57.1307
Mouse MG/intI1	cDNA 14	S1B/J2	22.29
	cDNA 15	S1C/J2	14.2125
	cDNA 16	S1A/J3	12.2859
	cDNA 17	S1B/J3	37.4242
	cDNA 18	S1C/J3	17.7671
Mouse MG/intI1*	cDNA 19	S2A/J2	73.3098
	cDNA 20	S2B/J2	95.7355
	cDNA 21	S2C/J2	27.3859
	cDNA 22	S2A/J3	53.9114
	cDNA 23	S2B/J3	61.5107
	cDNA 24	S2C/J3	48.5496

## Sheet: sheet data E
Fig 3C. Comparisons SOS regulon genes expression level in vivo versus in vitro
transcript number
			moy triplicat				SD
			dinD	recN	sfiA	dxs	dinD	recN	sfiA	dxs
planktonic MG/intI1		i1	56590	232600	337700	77450	10110	74290	30010	17760
		i2	54590	128600	260600	51790	17620	19420	32450	32000
		13	32310	135300	198500	43880	4391	27780	25250	13310
Mouse MG/intI1	cDNA 14	S1B/J2	2118	3231	6704	2821	241.9	580.9	1478	512.4		S1B/J2	mouse 2 intI1/day2 post-inoculation
	cDNA 15	S1C/J2	1061	1294.33	4828	1308	46.97	223.1	595.1	252.8		S1C/J2	mouse 3 intI1/day2 post-inoculation
	cDNA 16	S1A/J3	10800	9189	15880	6129	1564	1591	4018	1017		S1A/J3	mouse 1 intI1/day3 post-inoculation
	cDNA 17	S1B/J3	5732	7771	11920	4123	277.8	2692	2835	1015		S1B/J3	mouse 2 intI1/day3 post-inoculation
	cDNA 18	S1C/J3	9316	5001	20760	6422	1540	1188	4433	877.6		S1C/J3	mouse 3 intI1/day3 post-inoculation
Normalization
			dinD/dxs	recN/dxs	sfiA/dxs
planktonic MG/intI1		i1	0.730665	3.00323	4.36023
		i2	1.05406	2.4831	5.03186
		13	0.736326	3.08341	4.5237
Mouse MG/intI1	cDNA 14	S1B/J2	0.750798	1.14534	2.37646
	cDNA 15	S1C/J2	0.811162	0.989551	3.69113
	cDNA 16	S1A/J3	1.76211	1.49927	2.59096
	cDNA 17	S1B/J3	1.39025	1.88479	2.8911
	cDNA 18	S1C/J3	1.45064	0.778729	3.23264
	data fig 3C
		mean	dinD/dxs	recN/dxs	sfiA/dxs
		ratio gene/dxs	dinD	recN	sfiA
	moy	Planktonic culture	0.840352	2.85658	4.6386
		Mouse gut	1.23299	1.25954	2.95646
	stdeva	Plank	0.185102	0.325915	0.350245
		Mouse	0.436613	0.437471	0.522081
	ratio P/M		0.681555	2.26796	1.56897
	Mann-whitney	P/M	0.142	0.035	0.0357

## Sheet: sheet data F
Fig 4A. Effect of ciprofloxacin on the IntI1 integrase activity in the mouse gut
		MG/intI1 strain
		Total bacterial population (CFU/g of feces)					Tobramycin-resistant recombinants (CFU/g of feces)					Frequency of recombinants
		LB + AMP + KM					LB + TOBRA
Ciprofloxacin in drinking water	Days post inoculation	Mouse 1	Mouse 2	Mouse 3	MEAN	SD	Mouse 1	Mouse 2	Mouse 3	MEAN	SD	Mouse 1	Mouse 2	Mouse 3	MEAN	SD
	1	4240000000	2980000000	1720000000	2980000000	1260000000	14000	32000	26000	24000	9165.15	3.30189e-06	1.07383e-05	1.51163e-05	9.71881e-06	5.97281e-06
	5	2320000000	2600000000	2260000000	2.39333e+09	1.81475e+08	32000	13000	39000	28000	13453.6	1.37931e-05	5e-06	1.72566e-05	1.20166e-05	6.31849e-06
	7	1820000000	3180000000	6720000000	3.90667e+09	2.52953e+09	26000	16000	29000	23666.7	6806.86	1.42857e-05	5.03145e-06	4.31548e-06	7.87755e-06	5.56117e-06
	8	1500000000	2760000000	2000000000	2.08667e+09	6.34455e+08	15000	12000	11000	12666.7	2081.67	1e-05	4.34783e-06	5.5e-06	6.61594e-06	2.98676e-06
cipro 0,4µg/ml	11	840000000	660000000	780000000	760000000	9.16515e+07	7000	6000	7000	6666.67	577.35	8.33333e-06	9.09091e-06	8.97436e-06	8.79953e-06	4.07925e-07
	12	192000000	112000000	120000000	1.41333e+08	4.40606e+07	4000	11000	12000	9000	4358.9	2.08333e-05	9.82143e-05	0.0001	7.30159e-05	4.52002e-05
cipro 0,4µg/ml	13	154000000	160000000	114000000	1.42667e+08	2.50067e+07	8000	10000		9000	1414.21	5.19481e-05	6.25e-05		5.7224e-05	7.46135e-06
	14	66000000	200000000	332000000	1.99333e+08	1.33001e+08	6000	10000	5000	7000	2645.75	9.09091e-05	5e-05	1.50602e-05	5.19898e-05	3.79636e-05
cipro 0,4µg/ml	15	90000000	70000000	118000000	9.26667e+07	2.41109e+07	3000	2000	2000	2333.33	577.35	3.33333e-05	2.85714e-05	1.69492e-05	2.62846e-05	8.42807e-06
cipro 0,4µg/ml	18	176000000	59800000	40000000	9.19333e+07	7.34739e+07	10000	5000	3000	6000	3605.55	5.68182e-05	8.3612e-05	7.5e-05	7.18101e-05	1.36788e-05
	20	52100000	42200000	26200000	4.01667e+07	1.30692e+07	6000	17000	4000	9000	7000	0.000115163	0.000402844	0.000152672	0.00022356	0.000156393

## Sheet: sheet data G
Fig 4B. Effect of ciprofloxacin on the induction of the SOS response and the IntI1 integrase expression in the mouse gut
D11= before cipro
D12 => D20: +cipro
transcript number
			moyenne triplicat			stand dev
souris	nom ech	jour	dxs	intI1	sfiA	dxs	intI1	sfiA	ratio intI1/dxs	ratio sfiA/dxs
Mouse 1	ADNc 14	D11	30420	225133	38706.7	2659.49	33819.7	3978.75	7.40083	1.27241
Mouse 2	ADNc 3	D11	18343.3	138700	26000	2423.48	16200	529.15	7.56133	1.41741
Mouse 3	ADNc 4	D11	18880	165000	25000	2544.25	13590	1345.36	8.73941	1.32415
Mouse 1	ADNc 15	D12	43010	632833	1527000	5840.92	79153.3	80293.2	14.7136	35.5034
Mouse 2	ADNc 5	D12	23576.7	638000	227667	1801.01	115700	31973.9	27.0607	9.65644
Mouse 3	ADNc 6	D12	10347	148300	302667	652.57	3455	33306.7	14.3327	29.2516
Mouse 1	ADNc 16	D13	5629.33	77496.7	44370	708.226	6136.39	2312.94	13.7666	7.88193
Mouse 2	ADNc 7	D13	42150	325200	151667	5787.29	50800	39501.1	7.7153	3.59826
Mouse 3	ADNc 8	D13	36783.3	232600	141000	5968.52	36780	15874.5	6.32352	3.83326
Mouse 1	ADNc 17	D14	1958	21793.3	34323.3	280.786	2862.8	5639.23	11.1304	17.5298
Mouse 2	ADNc 9	D14	13546.7	124000	122667	1220.55	32050	9291.57	9.15354	9.05512
Mouse 3	ADNc 10	D14	11230.3	103300	144000	3794.02	2380	19000	9.1983	12.8224
Mouse 2	ADNc 20	D18	28650	111330	111033	1917.92	26268.4	16002.6	3.88586	3.87551
Mouse 3	ADNc 21	D18	26380	133500	93063.3	8089.15	24213.4	12915.1	5.06065	3.5278
Mouse 1	ADNc 18	D20	23190	224067	243933	425.323	28533.2	13458.2	9.66221	10.5189
Mouse 2	ADNc 11	D20	21796.7	97050	70033.3	4504.49	32000	6806.12	4.45252	3.21303
Mouse 3	ADNc 12	D20	17510	138900	36500	93200	90490	1907.88	7.93261	2.08452
Normalization/ dxs
	moyenne data			stand dev			moyenne ratio		sdt
	dxs	intI1	sfiA	dxs	intI1	sfiA	ratio intI1/dxs	ratio sfiA/dxs	ratio intI1/dxs	ratio sfiA/dxs			Genes		Sample day 11	Sample day 12	Sample day 13	Sample day 14	Sample day 18	Sample day 20
D11	22547.8	176278	29902.2	6822.82	44306.6	7641.25	7.90052	1.33799	0.730913	0.0734838			sfiA	MEAN	1.33799	24.8038	5.10448	13.1358	3.70165	5.27215
D12	25644.6	473044	685778	16429.4	281249	729484	18.7023	24.8038	7.24104	13.4853				SD	0.0734838	13.4853	2.40821	4.24602	0.245868	4.57872
D13	28187.6	211766	112346	19719.4	125159	59109.7	9.26847	5.10448	3.95715	2.40821			intI1	MEAN	7.9	18.7	9.27	9.83	4.47	7.35
D14	8911.67	83031.1	100330	6132.41	54034	58150.1	9.82742	13.1358	1.12864	4.24602				SD	0.73	7.24	3.96	1.13	0.83	2.65
D18	27515	122415	102048	1605.13	15676.6	12706.7	4.47326	3.70165	0.830701	0.245868
D20	20832.2	153339	116822	2960.27	64727.7	111351	7.34911	5.27215	2.65341	4.57872
	stat man whitney: comparaison D11/D12
		jour	ratio intI1/dxs	ratio sfiA/dxs
		D11	7.40083	1.27241
		D11	7.56133	1.41741
		D11	8.73941	1.32415
		D12	14.7136	35.5034
		D12	27.0607	9.65644
		D12	14.3327	29.2516
		D11/D12	0.05	0.05

## Sheet: sheet data H
S2 FIGURE. Emergence of tobramycin-resistant recombinants in the mouse gut
	MG/intI1 (CFU/g of feces)
	Total bacterial population						Tobramycin-resistant recombinants
	LB + AMP + KM						LB + TOBRA
Days post inoculation	Mouse 1	Mouse 2	Mouse 3	Mouse 4	MEAN	SD	Mouse 1	Mouse 2	Mouse 3	Mouse 4	MEAN	SD
2	20000000	2485000000	2780000000	20000000	1326250000	1.51313e+09		4000	2000		3000	1414.21
3	520000000	560000000	1380000000	1000000000	865000000	4.06407e+08	2000				2000	#DIV/0!
7	248000000	270000000	138000	338000000	214034500	1.47654e+08	4000	1000		1000	2000	1732.05
9	246000000	320000000	554000000	957000000	519250000	3.19999e+08	14000		8000		11000	4242.64
10	274000000	200000000	206000000	472000000	288000000	1.27174e+08	12000		12000		12000	0
14	957000000	332000000	168000000	496000000	488250000	3.39981e+08	34000		8000	25000	22333.3	13203.5
15	242000000	600000000	464000000	296000000	400500000	1.63172e+08	36000	18000	2000	5000	15250	15478.5
17	354000000	598000000	292000000	286000000	382500000	1.46918e+08	3100	190000	23700		72266.7	102479
21	164000000	148000000	120000000	100000000	133000000	2.85424e+07	1000	1900	1900		1600	519.615
	MG/intI1* (CFU/g of feces)
	Total bacterial population					Tobramycin-resistant recombinants
	LB + AMP + KM					LB + TOBRA
Days post inoculation	Mouse 1	Mouse 2	Mouse 3	MEAN	SD	Mouse 1	Mouse 2	Mouse 3	MEAN	SD
2	1120000000	336000000	638000000	698000000	3.95429e+08	224000	49000	4000	92333.3	116225
3	400000000	740000000	60000000	400000000	340000000		64000		64000	#DIV/0!
7	184000000	144000000	1020000000	4.49333e+08	4.94616e+08	39200	13500	12000	21566.7	15289.3
9	524000000	394000000	224000000	3.80667e+08	1.50444e+08	21500	24800	21400	22566.7	1934.77
10	422000000	114000000	274000000	270000000	1.54039e+08	106000	100000	244000	150000	81461.6
14	242000000	600000000	464000000	4.35333e+08	1.80713e+08	5440000	1300000	2320000	3020000	2.15694e+06
15	24000000	676000000	32000000	244000000	3.74144e+08	1040000	1400000	1600000	1.34667e+06	283784
17	18000000	4000000	16000000	1.26667e+07	7.57188e+06	940000	6560000	180000	2560000	3.48488e+06
21	18000000	4000000	16000000	1.26667e+07	7.57188e+06	40000	780000	340000	386667	372201

## Sheet: sheet data I
S3 FIGURE. Fitness cost of native p6851 versus recombined p6851
	Samples	Selection coefficient s
Competition assay 1	replicat 1	-0.00775906
	replicat 2	-0.0222009
	replicat 3	-0.00774071
	replicat 4	0.0049676
	replicat 5	0.00385714
	replicat 6	0.00552843
Competition assay 2	replicat 7	0.00542945
	replicat 8	-0.00447401
	replicat 9	-0.00416838
	replicat 10	0.0128573
	replicat 11	-0.0105549
	replicat 12	5.43753e-05

## Sheet: sheet data J
S4 FIGURE. Effect of ciprofloxacin on bacterial survival, plasmid stability and emergence of tobramycin-resistant recombinants in the mouse gut.
		MG/intI1 strain + ciprofloxaxin added in the driking water of mice
		CFU/g of feces					CFU/g of feces					CFU/g of feces					CFU/g of feces					CFU/g of feces
		E.coli MG1656					pZE1-intI1					p6851					Total bacterial population (CFU/g of feces)					Tobramycin-resistant recombinants (CFU/g of feces)
		LB					LB + AMP					LB + KM					LB + AMP + KM					LB + TOBRA
Ciprofloxacin addition	Days post inoculation	Mouse 1	Mouse 2	Mouse 3	MEAN	SD	Mouse 1	Mouse 2	Mouse 3	MEAN	SD	Mouse 1	Mouse 2	Mouse 3	MEAN	SD	Mouse 1	Mouse 2	Mouse 3	MEAN	SD	Mouse 1	Mouse 2	Mouse 3	MEAN	SD
	1	3900000000	2860000000	1460000000	2740000000	1.22442e+09	780000000	4460000000	2140000000	2460000000	1.86075e+09	4280000000	2580000000	1660000000	2840000000	1.32921e+09	4240000000	2980000000	1720000000	2980000000	1260000000	14000	32000	26000	24000	9165.15
	5	2480000000	2780000000	2580000000	2.61333e+09	1.52753e+08	1980000000	2380000000	2360000000	2240000000	2.25389e+08	2560000000	2220000000	2720000000	2500000000	2.55343e+08	2320000000	2600000000	2260000000	2.39333e+09	1.81475e+08	32000	13000	39000	28000	13453.6
	7	2200000000	3980000000	7200000000	4460000000	2.53432e+09	2040000000	4060000000	6960000000	4.35333e+09	2.47308e+09	1880000000	3460000000	7360000000	4.23333e+09	2.82066e+09	1820000000	3180000000	6720000000	3.90667e+09	2.52953e+09	26000	16000	29000	23666.7	6806.86
	8	1920000000	4260000000	2960000000	3.04667e+09	1.1724e+09	1420000000	4120000000	2000000000	2.51333e+09	1.42131e+09	1660000000	2380000000	2000000000	2.01333e+09	3.60185e+08	1500000000	2760000000	2000000000	2.08667e+09	6.34455e+08	15000	12000	11000	12666.7	2081.67
cipro 0,4µg/ml	11	4760000000	4840000000	6720000000	5440000000	1.10923e+09	1580000000	1600000000	1560000000	1580000000	20000000	1400000000	1020000000	900000000	1.10667e+09	2.61024e+08	840000000	660000000	780000000	760000000	9.16515e+07	7000	6000	7000	6666.67	577.35
	12	606000000	426000000	386000000	4.72667e+08	1.17189e+08	586000000	396000000	1200000000	7.27333e+08	4.20221e+08	100000000	84000000	104000000	96000000	1.0583e+07	192000000	112000000	120000000	1.41333e+08	4.40606e+07	4000	11000	12000	9000	4358.9
cipro 0,4µg/ml	13	816000000	1330000000	632000000	926000000	3.61768e+08	1040000000	680000000	1060000000	9.26667e+08	2.13854e+08	146000000	98000000	88000000	1.10667e+08	3.10054e+07	154000000	160000000	114000000	1.42667e+08	2.50067e+07	8000	10000		9000	1414.21
	14	544000000	1670000000	1860000000	1358000000	7.11317e+08	600000000	1510000000	1510000000	1.20667e+09	5.25389e+08	72000000	212000000	210000000	1.64667e+08	8.02579e+07	66000000	200000000	332000000	1.99333e+08	1.33001e+08	6000	10000	5000	7000	2645.75
cipro 0,4µg/ml	15	638000000	214000000	386000000	4.12667e+08	2.13254e+08	576000000	232000000	392000000	400000000	1.72139e+08	116000000	132000000	132000000	1.26667e+08	9.2376e+06	90000000	70000000	118000000	9.26667e+07	2.41109e+07	3000	2000	2000	2333.33	577.35
cipro 0,4µg/ml	18	619000000	1010000000	1100000000	9.09667e+08	2.55715e+08	590000000	973000000	1390000000	9.84333e+08	4.0012e+08	174000000	116000000	68000000	1.19333e+08	5.30786e+07	176000000	59800000	40000000	9.19333e+07	7.34739e+07	10000	5000	3000	6000	3605.55
	20	1600000000	3060000000	3690000000	2.78333e+09	1.07212e+09	1440000000	3360000000	3140000000	2.64667e+09	1.05078e+09	46300000	56200000	35800000	46100000	1.02015e+07	52100000	42200000	26200000	4.01667e+07	1.30692e+07	6000	17000	4000	9000	7000
